# Supplementary material for: Knockdown of FOXA2 Impairs Hair-Inductive Activity of Cultured Human Follicular Keratinocytes
Source: Front Cell Dev Biol. 2020 Oct 8;8:575382. doi: 10.3389/fcell.2020.575382 (PMC7578224; doi:10.3389/fcell.2020.575382)
Supplement: Supplementary Table 3 — Detail list of up-regulated genes related to GO biological process. [file Table_3.XLSX]

## Sheet: GO_Biological Process_up
	Term	Overlap	ea	P-value(log)	P-value	Adjusted P-value	Old P-value	Old Adjusted P-value	Z-score	Combined Score	Genes
1	IRE1-mediated unfolded protein response (GO:0036498)	6/57	6	5.47292	3.3657e-06	0.0171752	0	0	14.6199	184.238	ERN1;DNAJC3;MYDGF;WFS1;GFPT1;DNAJB9
2	UDP-N-acetylglucosamine biosynthetic process (GO:0006048)	3/11	3	4.23798	5.78128e-05	0.147509	0	0	37.8788	369.633	UAP1L1;GFPT1;PGM3
3	ubiquitin-dependent ERAD pathway (GO:0030433)	5/58	5	4.21584	6.08359e-05	0.103482	0	0	11.9732	116.228	ERLEC1;WFS1;SEL1L;DERL2;DNAJB9
4	amino sugar biosynthetic process (GO:0046349)	3/12	3	4.11533	7.66773e-05	0.0978211	0	0	34.7222	329.024	GFPT1;UAP1L1;PGM3
5	UDP-N-acetylglucosamine metabolic process (GO:0006047)	3/12	3	4.11533	7.66773e-05	0.0782569	0	0	34.7222	329.024	GFPT1;UAP1L1;PGM3
6	response to endoplasmic reticulum stress (GO:0034976)	6/106	6	3.92617	0.000118531	0.100811	0	0	7.86164	71.0718	ERN1;ERLEC1;WFS1;DDIT3;SEL1L;DNAJB9
7	regulation of stem cell proliferation (GO:0072091)	3/16	3	3.71874	0.000191098	0.13931	0	0	26.0417	222.988	EPCAM;HMGB2;FBLN1
8	endoplasmic reticulum to cytosol transport (GO:1903513)	3/16	3	3.71874	0.000191098	0.121896	0	0	26.0417	222.988	ERLEC1;SEL1L;DERL2
9	nucleotide-sugar biosynthetic process (GO:0009226)	3/19	3	3.48748	0.000325473	0.15099	0	0	21.9298	176.102	GFPT1;UAP1L1;PGM3
10	negative regulation of cell cycle G1/S phase transition (GO:1902807)	3/22	3	3.29316	0.000509147	0.19986	0	0	18.9394	143.613	GPNMB;CDK2AP2;E2F7
11	regulation of transcription involved in G1/S transition of mitotic cell cycle (GO:0000083)	3/26	3	3.07485	0.000841679	0.286339	0	0	16.0256	113.463	CCNA1;CDC6;E2F7
12	phosphatidylethanolamine acyl-chain remodeling (GO:0036152)	3/26	3	3.07485	0.000841679	0.268443	0	0	16.0256	113.463	PLA2G12A;ABHD4;MBOAT1
13	proteasome-mediated ubiquitin-dependent protein catabolic process (GO:0043161)	8/291	8	2.90444	0.00124612	0.374057	0	0	3.81825	25.5354	ERLEC1;ANAPC16;WFS1;DDIT3;NEDD4;SEL1L;DERL2;DNAJB9
14	negative regulation of retrograde protein transport, ER to cytosol (GO:1904153)	2/8	2	2.85354	0.00140108	0.397205	0	0	34.7222	228.143	ERLEC1;DERL2
15	regulation of cell-cell adhesion mediated by cadherin (GO:2000047)	2/9	2	2.74645	0.00179289	0.481532	0	0	30.8642	195.183	EPCAM;FOXA2
16	positive regulation of endothelial cell proliferation (GO:0001938)	3/67	3	1.90253	0.0125162	1	0	0	6.21891	27.2434	MYDGF;HMGB2;FGF2
17	regulation of vasculature development (GO:1901342)	2/28	2	1.76405	0.0172166	1	0	0	9.92063	40.2965	GPNMB;FGF2
18	regulation of embryonic development (GO:0045995)	2/29	2	1.73505	0.0184056	1	0	0	9.57854	38.2672	RPS6KA6;FOXA2
19	regulation of endothelial cell proliferation (GO:0001936)	3/79	3	1.71184	0.0194159	1	0	0	5.27426	20.7894	MYDGF;HMGB2;FGF2
20	negative regulation of cell death (GO:0060548)	3/81	3	1.68334	0.0207328	1	0	0	5.14403	19.9385	GPNMB;WFS1;FGF2
