# Supplementary material for: Knockdown of FOXA2 Impairs Hair-Inductive Activity of Cultured Human Follicular Keratinocytes
Source: Front Cell Dev Biol. 2020 Oct 8;8:575382. doi: 10.3389/fcell.2020.575382 (PMC7578224; doi:10.3389/fcell.2020.575382)
Supplement: Supplementary Table 4 — Detail list of down-regulated genes related to GO biological process. [file Table_4.XLSX]

## Sheet: GO_Biological Process_down
	Term	Overlap	ea	P-value(log)	P-value	Adjusted P-value	Old P-value	Old Adjusted P-value	Z-score	Combined Score	Genes
1	peptide cross-linking (GO:0018149)	12/47	12	12.0638	8.63435e-13	4.40611e-09	0	0	19.125	531.252	FLG;SPRR4;LCE1A;SPRR3;LCE3D;KRT1;PI3;THBS1;SPRR2B;LCE1F;SPRR1A;LCE3E
2	skin development (GO:0043588)	15/94	15	11.7294	1.86485e-12	4.75815e-09	0	0	11.9531	322.829	SPRR4;FLG;SPRR3;SPRR2G;ITGB4;LCE1F;LCE3E;LCE1A;FLG2;SCEL;LCE3D;SPRR2B;SPRR1A;RPTN;S100A7
3	epidermal cell differentiation (GO:0009913)	13/67	13	11.37	4.26567e-12	7.2559e-09	0	0	14.5341	380.508	SPRR4;FLG;SPRR3;SPRR2G;SPINK5;LCE1F;LCE3E;LCE1A;SCEL;LCE3D;SPRR2B;SPRR1A;S100A7
4	keratinocyte differentiation (GO:0030216)	12/59	12	10.7945	1.60514e-11	2.04776e-08	0	0	15.2352	378.674	LCE1A;SPRR4;FLG;SPRR3;SCEL;LCE3D;SPRR2G;LCE1F;SPRR2B;SPRR1A;LCE3E;S100A7
5	epidermis development (GO:0008544)	12/81	12	9.1069	7.81806e-10	7.97911e-07	0	0	11.0972	232.703	FLG;FLG2;SPRR3;SCEL;SPRR2G;SPINK5;KRT34;SPRR2B;SPRR1A;RPTN;CTGF;S100A7
6	positive regulation of leukocyte migration (GO:0002687)	8/34	8	7.91318	1.22129e-08	1.03871e-05	0	0	17.625	321.142	CXCL10;CXCL11;IL6;CXCL8;CXCL1;TNF;CXCL5;ICAM1
7	positive regulation of leukocyte chemotaxis (GO:0002690)	8/61	8	5.83836	1.4509e-06	0.00105771	0	0	9.82379	132.064	CXCL10;CXCL11;IL6;CXCL8;CXCL1;THBS1;CXCL5;S100A7
8	regulation of leukocyte chemotaxis (GO:0002688)	6/30	6	5.61478	2.42782e-06	0.00154864	0	0	14.9813	193.686	CXCL10;CXCL11;IL6;CXCL8;CXCL1;CXCL5
9	positive regulation of chemotaxis (GO:0050921)	7/48	7	5.49179	3.22265e-06	0.00182724	0	0	10.9238	138.135	CXCL10;CXCL11;IL6;CXCL8;CXCL1;THBS1;CXCL5
10	response to molecule of bacterial origin (GO:0002237)	8/98	8	4.29512	5.06849e-05	0.0258645	0	0	6.11481	60.4747	CXCL10;CXCL11;IL6;CXCL8;TNFAIP3;CXCL1;CXCL5;S100A7
11	negative regulation of extrinsic apoptotic signaling pathway (GO:2001237)	7/76	7	4.15716	6.96375e-05	0.0323055	0	0	6.89927	66.0413	CSF2;TNFSF10;TNFAIP3;TNF;THBS1;ICAM1;HSPA1A
12	regulation of tumor necrosis factor-mediated signaling pathway (GO:0010803)	6/56	6	4.00304	9.93026e-05	0.0422284	0	0	8.02568	73.9754	UBC;TNFAIP3;TRAF1;TNF;ZNF675;HSPA1A
13	positive regulation of granulocyte chemotaxis (GO:0071624)	4/26	4	3.43375	0.000368342	0.144588	0	0	11.5241	91.115	CXCL8;CXCL1;CXCL5;S100A7
14	regulation of extrinsic apoptotic signaling pathway in absence of ligand (GO:2001239)	4/27	4	3.36866	0.000427893	0.155967	0	0	11.0972	86.0773	CSF2;INHBA;TNF;HSPA1A
15	chemokine-mediated signaling pathway (GO:0070098)	5/52	5	3.19658	0.000635939	0.216347	0	0	7.20254	53.0136	CXCL10;CXCL11;CXCL8;CXCL1;CXCL5
16	response to lipopolysaccharide (GO:0032496)	8/155	8	2.93727	0.0011554	0.346825	0	0	3.86614	26.1479	CXCL10;CXCL11;IL6;CXCL8;TNFAIP3;CXCL1;CXCL5;S100A7
17	establishment of skin barrier (GO:0061436)	3/16	3	2.93617	0.00115831	0.328381	0	0	14.0449	94.9549	FLG;FLG2;RPTN
18	regulation of water loss via skin (GO:0033561)	3/16	3	2.93617	0.00115831	0.311098	0	0	14.0449	94.9549	FLG;FLG2;RPTN
19	cellular response to cytokine stimulus (GO:0071345)	15/456	15	2.8941	0.00127614	0.325608	0	0	2.46403	16.42	HSPA8;CSF2;CXCL8;IL24;IL36G;MT1X;CXCL1;TNF;ICAM1;CXCL10;MT2A;IL6;UBC;SAA1;ZNF675
20	regulation of extrinsic apoptotic signaling pathway via death domain receptors (GO:1902041)	4/39	4	2.75226	0.00176903	0.429874	0	0	7.6827	48.6878	TNFSF10;TNFAIP3;THBS1;ICAM1
