# Supplementary material for: Knockdown of FOXA2 Impairs Hair-Inductive Activity of Cultured Human Follicular Keratinocytes
Source: Front Cell Dev Biol. 2020 Oct 8;8:575382. doi: 10.3389/fcell.2020.575382 (PMC7578224; doi:10.3389/fcell.2020.575382)
Supplement: Supplementary Table 5 — Detail list of up-regulated genes related to KEGG pathway. [file Table_5.XLSX]

## Sheet: KEGG pathway_up
	Term	Overlap	ea	P-value(log)	P-value	Adjusted P-value	Old P-value	Old Adjusted P-value	Z-score	Combined Score	Genes
1	Protein processing in endoplasmic reticulum	10/165	10	6.48148	3.30008e-07	0.000101642	0	0	8.41751	125.624	ERN1;DNAJC3;ERO1B;LMAN1;ERLEC1;WFS1;DDIT3;SEL1L;DERL2;SEC23B
2	Amino sugar and nucleotide sugar metabolism	3/48	3	2.30199	0.00498897	0.768302	0	0	8.68056	46.0115	UAP1L1;GFPT1;PGM3
3	Maturity onset diabetes of the young	2/26	2	1.8256	0.0149418	1	0	0	10.6838	44.9102	BHLHA15;FOXA2
4	Circadian rhythm	2/31	2	1.68018	0.0208843	1	0	0	8.96057	34.6663	PER3;NR1D1
5	Glycerophospholipid metabolism	3/97	3	1.48156	0.0329943	1	0	0	4.29553	14.6539	PLA2G12A;MBOAT1;GPCPD1
6	Ferroptosis	2/40	2	1.47374	0.0335942	1	0	0	6.94444	23.5653	SAT2;SLC7A11
7	Arginine and proline metabolism	2/49	2	1.31352	0.0485821	1	0	0	5.66893	17.1457	ARG2;SAT2
8	Riboflavin metabolism	1/8	1	1.25043	0.0561785	1	0	0	17.3611	49.9865	BLVRB
9	Rap1 signaling pathway	4/206	4	1.20828	0.0619047	1	0	0	2.69687	7.50313	KITLG;P2RY1;NGF;FGF2
10	MAPK signaling pathway	5/295	5	1.20458	0.0624336	1	0	0	2.35405	6.52931	RPS6KA6;KITLG;DDIT3;NGF;FGF2
11	Systemic lupus erythematosus	3/133	3	1.14636	0.07139	1	0	0	3.13283	8.26942	HIST1H2BN;HIST2H2AB;HIST1H3I
12	Apoptosis	3/143	3	1.07317	0.0844957	1	0	0	2.91375	7.20004	ERN1;DDIT3;NGF
13	Ras signaling pathway	4/232	4	1.06064	0.0869681	1	0	0	2.39464	5.84821	PLA2G12A;KITLG;NGF;FGF2
14	Nitrogen metabolism	1/17	1	0.93689	0.115641	1	0	0	8.16993	17.6247	CA5B
15	Primary bile acid biosynthesis	1/17	1	0.93689	0.115641	1	0	0	8.16993	17.6247	CYP39A1
16	Alcoholism	3/180	3	0.8519	0.140637	1	0	0	2.31481	4.54067	HIST1H2BN;HIST2H2AB;HIST1H3I
17	Epithelial cell signaling in Helicobacter pylori infection	1/68	1	0.410365	0.388719	1	0	0	2.04248	1.92994	ATP6V0D2
18	Signaling pathways regulating pluripotency of stem cells	1/139	1	0.197213	0.63502	1	0	0	0.999201	0.453736	FGF2
19	Pathways in cancer	3/530	3	0.131577	0.738624	1	0	0	0.786164	0.238181	CCNA1;KITLG;FGF2
20	Herpes simplex virus 1 infection	1/492	1	0.0120357	0.972667	1	0	0	0.282294	0.00782326	ZNF14
