# Supplementary material for: Knockdown of FOXA2 Impairs Hair-Inductive Activity of Cultured Human Follicular Keratinocytes
Source: Front Cell Dev Biol. 2020 Oct 8;8:575382. doi: 10.3389/fcell.2020.575382 (PMC7578224; doi:10.3389/fcell.2020.575382)
Supplement: Supplementary Table 6 — Detail list of down-regulated genes related to KEGG pathway. [file Table_6.XLSX]

## Sheet: KEGG pathway_down
	Term	Overlap	ea	P-value(log)	P-value	Adjusted P-value	Old P-value	Old Adjusted P-value	Z-score	Combined Score	Genes
1	IL-17 signaling pathway	10/93	10	6.33372	4.63742e-07	0.000142832	0	0	8.05445	117.466	CXCL10;IL6;CXCL8;CSF2;MMP13;TNFAIP3;CXCL1;TNF;CXCL5;S100A7
2	TNF signaling pathway	10/110	10	5.65625	2.20671e-06	0.000339834	0	0	6.80967	88.6892	CXCL10;IL6;CSF2;TNFAIP3;MAP3K8;CXCL1;TRAF1;TNF;CXCL5;ICAM1
3	Legionellosis	6/55	6	4.04742	8.9656e-05	0.00920469	0	0	8.1716	76.1555	HSPA8;IL6;CXCL8;CXCL1;TNF;HSPA1A
4	Rheumatoid arthritis	7/91	7	3.66235	0.000217595	0.0167548	0	0	5.76203	48.5905	IL6;CXCL8;CSF2;CXCL1;TNF;CXCL5;ICAM1
5	Amoebiasis	7/96	7	3.51878	0.000302844	0.0186552	0	0	5.46192	44.2541	SERPINB4;IL6;CXCL8;CSF2;SERPINB13;CXCL1;TNF
6	Malaria	5/49	5	3.31694	0.000482011	0.0247432	0	0	7.64351	58.3776	IL6;CXCL8;TNF;THBS1;ICAM1
7	Influenza A	9/171	9	3.30107	0.000499952	0.0219979	0	0	3.94244	29.9665	HSPA8;CXCL10;IL6;CXCL8;TNFSF10;KPNA2;TNF;ICAM1;HSPA1A
8	Cytokine-cytokine receptor interaction	12/294	12	3.20387	0.000625363	0.0240765	0	0	3.0574	22.555	CXCL10;CXCL11;IL6;CSF2;CXCL8;IL24;TNFSF10;IL36G;CXCL1;INHBA;TNF;CXCL5
9	NF-kappa B signaling pathway	6/95	6	2.7632	0.00172506	0.0590353	0	0	4.73093	30.1005	CXCL8;TNFAIP3;TRAF1;PLCG1;TNF;ICAM1
10	Toll-like receptor signaling pathway	6/104	6	2.56425	0.00272738	0.0840032	0	0	4.32152	25.5161	CXCL10;CXCL11;IL6;CXCL8;MAP3K8;TNF
11	Hypertrophic cardiomyopathy (HCM)	5/85	5	2.24987	0.0056251	0.157503	0	0	4.40626	22.8267	IL6;ITGB4;ITGA2;ITGB6;TNF
12	NOD-like receptor signaling pathway	7/178	7	1.99503	0.0101151	0.259621	0	0	2.94576	13.532	DEFB103A;IL6;CXCL8;CARD6;TNFAIP3;CXCL1;TNF
13	AGE-RAGE signaling pathway in diabetic complications	5/100	5	1.95864	0.0109991	0.260595	0	0	3.74532	16.8912	IL6;CXCL8;PLCG1;TNF;ICAM1
14	African trypanosomiasis	3/37	3	1.88333	0.0130817	0.287798	0	0	6.07349	26.3379	IL6;TNF;ICAM1
15	Pertussis	4/76	4	1.72524	0.0188259	0.386558	0	0	3.94244	15.6614	IL6;CXCL8;TNF;CXCL5
16	ECM-receptor interaction	4/82	4	1.61731	0.0241376	0.464648	0	0	3.65397	13.6073	ITGB4;ITGA2;ITGB6;THBS1
17	Salmonella infection	4/86	4	1.55077	0.028134	0.509723	0	0	3.48402	12.4406	IL6;CXCL8;CSF2;CXCL1
18	Mineral absorption	3/51	3	1.51405	0.0306162	0.523876	0	0	4.40626	15.3612	MT2A;MT1X;MT1B
19	Natural killer cell mediated cytotoxicity	5/131	5	1.50435	0.0313074	0.50751	0	0	2.85902	9.90337	CSF2;TNFSF10;PLCG1;TNF;ICAM1
20	TGF-beta signaling pathway	4/90	4	1.48809	0.0325019	0.500529	0	0	3.32917	11.4073	SMURF2;INHBA;TNF;THBS1
